# Supplementary material for: Indoor Volatile Organic Compounds: Concentration Characteristics and Health Risk Analysis on a University Campus
Source: Int J Environ Res Public Health. 2023 May 16;20(10):5829. doi: 10.3390/ijerph20105829 (PMC10218183; doi:10.3390/ijerph20105829)
Supplement: Supplementary file 1 [file ijerph-20-05829-s001.zip]

Archive with 1 entries (1 files):
- ijerph-2272966-supplementary.pdf
